# Supplementary material for: Strain Echocardiography in MINOCA: Diagnostic and Follow-Up Implications
Source: J Clin Med. 2026 Jun 25;15(13):4934. doi: 10.3390/jcm15134934 (PMC13361653; doi:10.3390/jcm15134934)
Supplement: Supplementary file 1 [file jcm-15-04934-s001.zip]

Archive with 1 entries (1 files):
- jcm-4365950-supplementary.pdf
